# Supplementary material for: Structural and dynamical investigation of histone H2B in well-hydrated nucleosome core particles by solid-state NMR
Source: Commun Biol. 2023 Jun 24;6:672. doi: 10.1038/s42003-023-05050-3 (PMC10290710; doi:10.1038/s42003-023-05050-3)
Supplement: Supplementary file 3 — Supplementary Data [file 42003_2023_5050_MOESM3_ESM.zip]

Archive with 10 entries (9 files):
- Supplementary Data/
- Supplementary Data/Fig2_supplementary Data.xlsx
- __MACOSX/Supplementary Data/._Fig2_supplementary Data.xlsx
- Supplementary Data/.DS_Store
- __MACOSX/Supplementary Data/._.DS_Store
- Supplementary Data/Fig4_NMR_CANCO_Spectrum.ucsf
- Supplementary Data/Fig3_Supplementary Data.xlsx
- __MACOSX/Supplementary Data/._Fig3_Supplementary Data.xlsx
- Supplementary Data/Fig4_Supplementary Data.xlsx
- __MACOSX/Supplementary Data/._Fig4_Supplementary Data.xlsx
