# Supplementary material for: Structural and dynamical investigation of histone H2B in well-hydrated nucleosome core particles by solid-state NMR
Source: Commun Biol. 2023 Jun 24;6:672. doi: 10.1038/s42003-023-05050-3 (PMC10290710; doi:10.1038/s42003-023-05050-3)
Supplement: Supplementary file 3 — Supplementary Data [file 42003_2023_5050_MOESM3_ESM.zip › Supplementary Data/Fig2_supplementary Data.xlsx]

## Sheet: Fig2
Residue Number	helix	b-sheet	coil
30	0.019	0.467	0.515
31	0.008	0.38	0.612
32	0	0.176	0.824
33	0.016	0.135	0.849
34	0.422	0.056	0.522
35	0.928	0.006	0.065
36	0.976	0.003	0.021
37	0.963	0.005	0.032
38	0.989	0	0.011
39	0.995	0	0.005
40	0.986	0.001	0.013
41	0.983	0	0.017
42	0.935	0	0.065
43	0.739	0.002	0.259
44	0.511	0.014	0.475
45	0.192	0.017	0.791
46	0.013	0.055	0.932
47	0.002	0.064	0.934
48	0.023	0.239	0.738
49	0	0.769	0.231
50	0	0.91	0.09
51	0	0.821	0.179
52	0.102	0.416	0.482
53	0.804	0.051	0.146
54	0.939	0.015	0.047
55	0.934	0	0.066
56	0.946	0	0.054
57	0.975	0.001	0.024
58	0.959	0.001	0.04
59	0.896	0.003	0.101
60	0.935	0	0.065
61	0.966	0	0.034
62	0.973	0.001	0.026
63	0.974	0	0.026
64	0.934	0	0.065
65	0.941	0	0.059
66	0.979	0	0.021
67	0.995	0	0.005
68	0.993	0.001	0.006
69	0.991	0	0.009
70	0.967	0	0.033
71	0.835	0	0.165
72	0.651	0.009	0.34
73	0.763	0.009	0.228
74	0.927	0	0.073
75	0.957	0.001	0.042
76	0.958	0	0.042
77	0.985	0	0.015
78	0.976	0	0.024
79	0.861	0	0.139
80	0.488	0.017	0.496
81	0.093	0.024	0.883
82	0.006	0.058	0.936
83	0.013	0.126	0.86
84	0.044	0.319	0.637
85	0	0.823	0.177
86	0	0.728	0.272
87	0.049	0.417	0.534
88	0.588	0.084	0.328
89	0.927	0.014	0.059
90	0.947	0	0.053
91	0.905	0	0.095
92	0.895	0.002	0.104
93	0.964	0	0.036
94	0.991	0	0.009
95	0.992	0	0.008
96	0.972	0	0.028
97	0.838	0	0.162
98	0.35	0.004	0.646
99	0.044	0.015	0.94
100	0.001	0.043	0.955
101	0.165	0.032	0.803
102	0.752	0.023	0.225
103	0.958	0.002	0.04
104	0.976	0.003	0.02
105	0.969	0.001	0.029
106	0.974	0	0.026
107	0.98	0	0.02
108	0.985	0	0.015
109	0.962	0	0.038
110	0.83	0	0.17
111	0.751	0.003	0.246
112	0.913	0	0.087
113	0.983	0	0.017
114	0.993	0.001	0.006
115	0.992	0.001	0.007
116	0.997	0	0.003
117	0.992	0	0.008
118	0.949	0	0.051
119	0.748	0	0.252
120	0.44	0.011	0.549
121	0.381	0.066	0.553
