# Supplementary material for: Structural and dynamical investigation of histone H2B in well-hydrated nucleosome core particles by solid-state NMR
Source: Commun Biol. 2023 Jun 24;6:672. doi: 10.1038/s42003-023-05050-3 (PMC10290710; doi:10.1038/s42003-023-05050-3)
Supplement: Supplementary file 3 — Supplementary Data [file 42003_2023_5050_MOESM3_ESM.zip › Supplementary Data/Fig3_Supplementary Data.xlsx]

## Sheet: Fig3A
Residue Number	S(NH)	S(NH) Error
30	0.165781	0.0310582
31	0.757676	0.0217532
35	0.833917	0.0275786
36	0.834418	0.0221956
41	0.833834	0.0305881
43	0.804803	0.0268227
45	0.828702	0.0347129
46	0.843539	0.0213845
50	0.825365	0.0247488
52	0.852771	0.0262605
55	0.834333	0.0277307
56	0.840212	0.0274818
57	0.887847	0.0229376
58	0.854162	0.0282561
59	0.857155	0.0308185
60	0.857728	0.0247027
61	0.851336	0.0309706
64	0.860189	0.0272375
65	0.821436	0.0371278
66	0.864319	0.0349433
70	0.772141	0.0361185
72	0.831945	0.0243801
75	0.834211	0.0288322
81	0.849017	0.0319707
82	0.921492	0.0303761
85	0.765387	0.0453913
86	0.851336	0.030671
88	0.833959	0.0293207
91	0.811671	0.0355563
93	0.860244	0.024228
95	0.858412	0.0249009
97	0.888292	0.0241589
98	0.865913	0.0247903
99	0.834182	0.0281961
101	0.682097	0.02556
102	0.766326	0.0280533
104	0.864723	0.0271131
108	0.86162	0.0270624
110	0.83408	0.0277675
111	0.858696	0.023592
112	0.862466	0.0259978
115	0.887814	0.0236612
116	0.888868	0.0215227
118	0.961573	0.0302009
119	0.835451	0.0286662
121	0.614514	0.0263619

## Sheet: Fig3B
Residue Number	S(CHα)	S(CHα) Error
30	0.198847	0.0344183
31	0.778716	0.0178113
35	0.867557	0.0212894
36	0.848577	0.0145587
41	0.89186	0.023347
43	0.898508	0.018367
44	0.874148	0.0209941
45	0.892699	0.0198479
46	0.8486	0.0229052
50	0.871404	0.0343207
52	0.917141	0.0212941
55	0.90147	0.0196759
56	0.861378	0.0216684
57	0.902822	0.0157468
58	0.929812	0.0259509
60	0.91443	0.0197643
61	0.925581	0.0175904
62	0.913712	0.0223612
64	0.939348	0.0206082
65	0.909315	0.0190063
70	0.950566	0.0169127
72	0.833637	0.0501232
75	0.915849	0.0209732
80	0.788691	0.0115247
81	0.88288	0.01826
82	0.837626	0.0195969
85	0.930694	0.0272738
86	0.893762	0.019011
88	0.875882	0.0225844
91	0.930116	0.0204106
93	0.938912	0.0207221
97	0.877952	0.020392
98	0.882474	0.0269483
99	0.96387	0.0258579
102	0.814144	0.0238654
108	0.889043	0.0269157
109	0.910811	0.0176695
110	0.908963	0.0272738
111	0.976472	0.0315656
112	0.914032	0.0196596
116	0.858825	0.0201897
118	0.886628	0.015305
119	0.827826	0.0193295
121	0.499758	0.014217
