# Supplementary material for: Structural and dynamical investigation of histone H2B in well-hydrated nucleosome core particles by solid-state NMR
Source: Commun Biol. 2023 Jun 24;6:672. doi: 10.1038/s42003-023-05050-3 (PMC10290710; doi:10.1038/s42003-023-05050-3)
Supplement: Supplementary file 3 — Supplementary Data [file 42003_2023_5050_MOESM3_ESM.zip › Supplementary Data/Fig4_Supplementary Data.xlsx]

## Sheet: Original CANCO Peak Intensity
CANCO Peak Assignment	Peak Intensity	Peak Intensity Error
S33CA-N-E32C	2029108	370926
Y34CA-N-S33C	2401169	370926
A35CA-N-Y34C	2958331	370926
I36CA-N-A35C	1612817	370926
Y37CA-N-I36C	1584206	370926
V38CA-N-Y37C	2856078	370926
K40CA-N-Y39C	2647957	370926
V41CA-N-K40C	3763426	370926
L42CA-N-V41C	1655912	370926
K43CA-N-L42C	1749313	370926
Q44CA-N-K43C	3700322	370926
V45CA-N-Q44C	2410270	370926
H46CA-N-V45C	1803774	370926
T49CA-N-D48C	1794252	370926
G50CA-N-T49C	2749808	370926
I51CA-N-G50C	2040322	370926
S52CA-N-I51C	2907687	370926
S53CA-N-S52C	3977132	370926
K54CA-N-S53C	3102508	370926
A55CA-N-K54C	3083492	370926
S57CA-N-M56C	2167301	370926
I58CA-N-S57C	3187628	370926
M59CA-N-I58C	2929456	370926
F62CA-N-S61C	2198861	370926
V63CA-N-F62C	2557224	370926
N64CA-N-V63C	3313257	370926
D65CA-N-N64C	3467568	370926
V66CA-N-D65C	2896992	370926
R69CA-N-E68C	3683970	370926
I70CA-N-R69C	3518000	370926
G72CA-N-A71C	2746462	370926
E73CA-N-G72C	3103865	370926
S75CA-N-A74C	3209479	370926
R76CA-N-S75C	3366238	370926
L77CA-N-R76C	1540034	370926
A78CA-N-L77C	2593764	370926
H79CA-N-A78C	2498179	370926
Y80CA-N-H79C	2213134	370926
N81CA-N-Y80C	1877123	370926
K82CA-N-N81C	2640730	370926
R83CA-N-K82C	2916700	370926
T85CA-N-S84C	3735692	370926
I86CA-N-T85C	2999116	370926
T87CA-N-I86C	3088120	370926
S88CA-N-T87C	3311872	370926
R89CA-N-S88C	2987478	370926
T93CA-N-Q92C	3283641	370926
A94CA-N-T93C	2895890	370926
L97CA-N-R96C	3224986	370926
L98CA-N-L97C	2085513	370926
L99CA-N-L98C	2809723	370926
P100CA-N-L99C	1574038	370926
E102CA-N-G101C	2192182	370926
L103CA-N-E102C	3206770	370926
A104CA-N-L103C	3223740	370926
K105CA-N-A104C	2890240	370926
H106CA-N-K105C	2274756	370926
V108CA-N-A107C	2118288	370926
S109CA-N-V108C	3101822	370926
E110CA-N-S109C	3243701	370926
G111CA-N-E110C	2740568	370926
T112CA-N-G111C	3226922	370926
K113CA-N-T112C	2794572	370926
T116CA-N-V115C	3108856	370926
K117CA-N-T116C	2535835	370926
T119CA-N-Y118C	2526104	370926
S120CA-N-T119C	2211553	370926

## Sheet: Normalized Peak Intensity
x-axis Residue Number	y-axis Normalized CANCO Peak Intensity	Normalized Error
33	0.510194	0.0932647
34	0.603744	0.0932647
35	0.743835	0.0932647
36	0.405523	0.0932647
37	0.398329	0.0932647
38	0.718125	0.0932647
40	0.665796	0.0932647
41	0.946266	0.0932647
42	0.416358	0.0932647
43	0.439843	0.0932647
44	0.9304	0.0932647
45	0.606032	0.0932647
46	0.453536	0.0932647
49	0.451142	0.0932647
50	0.691405	0.0932647
51	0.513013	0.0932647
52	0.731101	0.0932647
53	1	0.0932647
54	0.780087	0.0932647
55	0.775305	0.0932647
57	0.544941	0.0932647
58	0.801489	0.0932647
59	0.736575	0.0932647
62	0.552876	0.0932647
63	0.642982	0.0932647
64	0.833077	0.0932647
65	0.871877	0.0932647
66	0.728412	0.0932647
69	0.926288	0.0932647
70	0.884557	0.0932647
72	0.690563	0.0932647
73	0.780428	0.0932647
75	0.806983	0.0932647
76	0.846398	0.0932647
77	0.387222	0.0932647
78	0.652169	0.0932647
79	0.628136	0.0932647
80	0.556465	0.0932647
81	0.471979	0.0932647
82	0.663978	0.0932647
83	0.733368	0.0932647
85	0.939293	0.0932647
86	0.75409	0.0932647
87	0.776469	0.0932647
88	0.832729	0.0932647
89	0.751164	0.0932647
93	0.82563	0.0932647
94	0.728135	0.0932647
97	0.810882	0.0932647
98	0.524376	0.0932647
99	0.70647	0.0932647
100	0.395772	0.0932647
102	0.551197	0.0932647
103	0.806302	0.0932647
104	0.810569	0.0932647
105	0.726715	0.0932647
106	0.571959	0.0932647
108	0.532617	0.0932647
109	0.779914	0.0932647
110	0.815588	0.0932647
111	0.689081	0.0932647
112	0.811369	0.0932647
113	0.70266	0.0932647
116	0.781683	0.0932647
117	0.637604	0.0932647
119	0.635157	0.0932647
120	0.556067	0.0932647
